# Supplementary material for: Identification of a 5-Methylcytosine Site (mC-7) That May Inhibit CXCL11 Expression and Regulate E. coli F18 Susceptibility in IPEC-J2 Cells
Source: Vet Sci. 2022 Oct 28;9(11):600. doi: 10.3390/vetsci9110600 (PMC9698616; doi:10.3390/vetsci9110600)
Supplement: Supplementary file 1 [file vetsci-09-00600-s001.zip]

Archive with 48 entries (35 files):
- vetsci-1934507-supplementary/
- vetsci-1934507-supplementary/original source points/
- vetsci-1934507-supplementary/original source points/Luciferase/
- vetsci-1934507-supplementary/original source points/Luciferase/Mutation.csv
- vetsci-1934507-supplementary/original source points/Luciferase/Overexpression.csv
- vetsci-1934507-supplementary/original source points/Luciferase/Sequencing verification/
- vetsci-1934507-supplementary/original source points/Luciferase/Sequencing verification/W07983-1C1196-pDoubleEx-EGFP-21170593_BGH_E07_952.ab1
- vetsci-1934507-supplementary/original source points/Luciferase/Sequencing verification/W07983-1C1196-pDoubleEx-EGFP-21170593_CMV-F_F07_853.ab1
- vetsci-1934507-supplementary/original source points/Methylation/
- vetsci-1934507-supplementary/original source points/Methylation/CpG Island.tif
- vetsci-1934507-supplementary/original source points/Methylation/Methylation PCR products-.tif
- vetsci-1934507-supplementary/original source points/Methylation/Methylation.xlsx
- vetsci-1934507-supplementary/original source points/Overexpression/
- vetsci-1934507-supplementary/original source points/Overexpression/Bacteria Counting and quantification.xlsx
- vetsci-1934507-supplementary/original source points/Overexpression/CXCL11 overexpression.xlsx
- vetsci-1934507-supplementary/original source points/Overexpression/GFP/
- vetsci-1934507-supplementary/original source points/Overexpression/GFP/CXCL11-OE (1).tif
- vetsci-1934507-supplementary/original source points/Overexpression/GFP/CXCL11-OE (2).tif
- vetsci-1934507-supplementary/original source points/Overexpression/GFP/NC-OE (1).tif
- vetsci-1934507-supplementary/original source points/Overexpression/GFP/NC-OE (2).tif
- vetsci-1934507-supplementary/original source points/Overexpression/Immunofluorescence assay (IFA)/
- vetsci-1934507-supplementary/original source points/Overexpression/Immunofluorescence assay (IFA)/CXCL11-OE (DAPI).tif
- vetsci-1934507-supplementary/original source points/Overexpression/Immunofluorescence assay (IFA)/CXCL11-OE (E. coli F18).tif
- vetsci-1934507-supplementary/original source points/Overexpression/Immunofluorescence assay (IFA)/CXCL11-OE (Merge).tif
- vetsci-1934507-supplementary/original source points/Overexpression/Immunofluorescence assay (IFA)/NC-OE (DAPI).tif
- vetsci-1934507-supplementary/original source points/Overexpression/Immunofluorescence assay (IFA)/NC-OE (E. coli F18).tif
- vetsci-1934507-supplementary/original source points/Overexpression/Immunofluorescence assay (IFA)/NC-OE (Merge).tif
- vetsci-1934507-supplementary/original source points/Overexpression/Sequencing verification/
- vetsci-1934507-supplementary/original source points/Overexpression/Sequencing verification/T11219-170593-pDoubleEx-EGFP-1170593_CMV-F_C06_659.ab1
- vetsci-1934507-supplementary/original source points/Transcription factor (TF)/
- vetsci-1934507-supplementary/original source points/Transcription factor (TF)/TF.tif
- vetsci-1934507-supplementary/original source points/Transcription factor (TF)/TF.xlsx
- vetsci-1934507-supplementary/original source points/Westen blot/
- vetsci-1934507-supplementary/original source points/Westen blot/Figure S1B/
- vetsci-1934507-supplementary/original source points/Westen blot/Figure S1B/Figure S1B CXCL11(1).tif
- vetsci-1934507-supplementary/original source points/Westen blot/Figure S1B/Figure S1B CXCL11(2).tif
- vetsci-1934507-supplementary/original source points/Westen blot/Figure S1B/Figure S1B CXCL11(3).tif
- vetsci-1934507-supplementary/original source points/Westen blot/Figure S1B/Figure S1B GAPDH(1).tif.tif
- vetsci-1934507-supplementary/original source points/Westen blot/Figure S1B/Figure S1B GAPDH(2).tif
- vetsci-1934507-supplementary/original source points/Westen blot/Figure S1B/Figure S1B GAPDH(3).tif.tif
- vetsci-1934507-supplementary/original source points/Westen blot/Figure S2C/
- vetsci-1934507-supplementary/original source points/Westen blot/Figure S2C/Figure S2C CXCL11(1).tif
- vetsci-1934507-supplementary/original source points/Westen blot/Figure S2C/Figure S2C CXCL11(2).Tif
- vetsci-1934507-supplementary/original source points/Westen blot/Figure S2C/Figure S2C CXCL11(3).tif
- vetsci-1934507-supplementary/original source points/Westen blot/Figure S2C/Figure S2C GAPDH(1).tif
- vetsci-1934507-supplementary/original source points/Westen blot/Figure S2C/Figure S2C GAPDH(2).Tif
- vetsci-1934507-supplementary/original source points/Westen blot/Figure S2C/Figure S2C GAPDH.tif
- vetsci-1934507-supplementary/original source points/~$CXCL11╙δ╫╨╓φE.coli┤≤│a╕╦╛·┐╣╨╘╣╪╧╡╤╨╛┐╡─╧α╣╪╢¿┴┐.xlsx
