# Supplementary material for: Identification of a 5-Methylcytosine Site (mC-7) That May Inhibit CXCL11 Expression and Regulate E. coli F18 Susceptibility in IPEC-J2 Cells
Source: Vet Sci. 2022 Oct 28;9(11):600. doi: 10.3390/vetsci9110600 (PMC9698616; doi:10.3390/vetsci9110600)
Supplement: Supplementary file 1 [file vetsci-09-00600-s001.zip › vetsci-1934507-supplementary/original source points/Luciferase/Mutation.csv]

Group	Firefly Luciferase	Renal luciferase	Average	F/R
WT-1	402080	1283610	0.313241561
	443980	1397730	0.317643608	0.3148241
	445300	1420020	0.313587133
WT-2	555750	1924890	0.288717797
	598840	1650400	0.362845371	0.335933128	0.307197292
	726900	2040500	0.356236217
WT-3	331530	1291870	0.256627989
	346410	1198020	0.289152101	0.270834646
	345170	1294110	0.266723849
MUT-1	5630	237390	0.023716248
	5880	223570	0.026300488	0.024522053
	6230	264550	0.023549424
MUT-2	4700	210920	0.02228333
	4980	233140	0.021360556	0.021460091	0.021187106	0.000120236
	5080	244980	0.020736387
MUT-3	4220	231050	0.018264445
	4150	239680	0.017314753	0.017579175
	4310	251190	0.017158326
Mock-1	2179080	9696870	0.224719935
	2474190	10056310	0.246033585	0.251787676
	2949710	10364060	0.284609506
Mock-2	2449700	11678880	0.209754703
	2540620	11154200	0.227772498	0.217626864	0.243125645	0.050435931
	2609310	12116410	0.215353393
Mock-3	2480420	10576010	0.234532683
	2992450	11087190	0.269901571	0.259962394
	3147540	11426780	0.275452927
