# Supplementary material for: Identification of a 5-Methylcytosine Site (mC-7) That May Inhibit CXCL11 Expression and Regulate E. coli F18 Susceptibility in IPEC-J2 Cells
Source: Vet Sci. 2022 Oct 28;9(11):600. doi: 10.3390/vetsci9110600 (PMC9698616; doi:10.3390/vetsci9110600)
Supplement: Supplementary file 1 [file vetsci-09-00600-s001.zip › vetsci-1934507-supplementary/original source points/Luciferase/Overexpression.csv]

Group	Firefly Luciferase	Renal luciferase	F/R
WT-OSR1-1	471970	2278730	0.207119755
	493420	2357100	0.209333503	0.207797185
	482040	2329390	0.206938297
WT-OSR1-2	500650	2341760	0.21379219
	494740	2336200	0.211771252	0.213086235	0.20333297
	507460	2374690	0.213695261
WT-OSR1-3	489390	2597250	0.18842622
	488620	2560000	0.190867188	0.18911549
	493880	2626280	0.188053064
MUT-OSR1-1	68360	2328870	0.029353292
	69550	2379520	0.029228584	0.029397978
	72400	2444950	0.029612058
MUT-OSR1-2	60480	2453410	0.024651404
	63950	2430090	0.026315898	0.025650994	0.026775963
	63990	2462510	0.025985681
MUT-OSR1-3	59450	2354750	0.025246841
	60640	2318280	0.026157324	0.025278918
	58260	2384520	0.02443259
WT-NC-1	876250	3827070	0.228961059
	869510	3838960	0.226496239	0.227939295
	874210	3828200	0.228360587
WT-NC-2	845470	3771470	0.224175189
	879300	3900620	0.225425702	0.223040695	0.216366708
	874680	3984490	0.219521193
WT-NC-3	713400	3579460	0.199303806
	711210	3620700	0.196428867	0.198120136
	724590	3647980	0.198627734
MUT-NC-1	49850	2521270	0.019771782
	51860	2524450	0.020543089	0.020106557
	51660	2582380	0.020004802
MUT-NC-2	51480	3022470	0.017032427
	53490	3095020	0.017282602	0.017122132	0.01787424
	52280	3066030	0.017051366
MUT-NC-3	50950	3193320	0.015955181
	55850	3331750	0.016762962	0.016394029
	54400	3304190	0.016463944
