# Supplementary material for: Identification of a 5-Methylcytosine Site (mC-7) That May Inhibit CXCL11 Expression and Regulate E. coli F18 Susceptibility in IPEC-J2 Cells
Source: Vet Sci. 2022 Oct 28;9(11):600. doi: 10.3390/vetsci9110600 (PMC9698616; doi:10.3390/vetsci9110600)
Supplement: Supplementary file 1 [file vetsci-09-00600-s001.zip › vetsci-1934507-supplementary/original source points/Methylation/Methylation.xlsx]

## Sheet: Expression of CXCL11 Gene
Sample Name	GAPDH	点样标准差	GAPDH平均数	CXCL11	点样标准差	CXCL11平均数	ΔCт	ΔCт平均值	ΔΔCт	Sample Name	表达量(R)
KB-1	16.4105	0.386277	16.6837	25.3274	0.0320572	25.3501	8.6664		-0.243294	KB-1	1.18369
KB-1	16.9568			25.3727						KB-1
KB-2	16.2303	0.0497616	16.2655	25.2277	0.038179	25.2007	8.93517		0.0254739	KB-2	0.982498
KB-2	16.3007			25.1737						KB-2
KB-3	16.5552	0.0175843	16.5427	25.7894	0.168461	25.6702	9.12752	8.9097	0.21782	KB-3	0.859863
KB-3	16.5303			25.5511						KB-3
ab-1	18.0786	0.029055	18.0992	29.2266	0.345628	29.471	11.3718		2.46211	ab-1	0.181481
ab-1	18.1197			29.7154						ab-1
ab-2	19.5354	0.061088	19.4922	31.3909	0.316749	31.1669	11.6747		2.765	ab-2	0.147113
ab-2	19.449			30.9429						ab-2
ab-3	18.4257	0.0540518	18.4639	31.1417	0.0429898	31.1721	12.7081	11.9182	3.79844	ab-3	0.0718711
ab-3	18.5021			31.2025						ab-3
ac-1	18.1801	0.0910237	18.2445	29.1193	0.124285	29.2072	10.9627		2.05299	ac-1	0.240985
ac-1	18.3088			29.295						ac-1
ac-2	18.7681	0.363508	18.511	30.0163	0.00823516	30.0222	11.5112		2.60146	ac-2	0.164772
ac-2	18.254			30.028						ac-2
ac-3	18.1716	0.0414455	18.1423	29.7785	0.104762	29.8525	11.7102	11.3947	2.80052	ac-3	0.143536
ac-3	18.113			29.9266						ac-3

## Sheet: DNA Methylation
Sample Name	表达量(R)		CpG position	1	2	3	4	5	6	7	8	9	10	11	12	13	total	AV		Expression of CXCL11
Control-1	1.18369		J2-1	0.5	0.071	0.071	0.429	0.571	0.786	0.714	0.857	0.643	0.429	0.571	0.429	0.5	0.505462	0.505462		1.18369
Control-2	0.982498	甲基化比例	J2-2	0.143	0.048	0.19	0.667	0.714	0.952	0.857	0.714	0.857	0.333	0.667	0.571	0.81	0.578692	0.578692		0.982498
Control-3	0.859863		J2-3	0.341	0.114	0.182	0.636	0.682	0.886	0.818	0.818	0.795	0.386	0.659	0.523	0.705	0.580385	0.580385	0.554846	0.859863
F18-1	0.181481		Average	0.328	0.0776667	0.147667	0.577333	0.655667	0.874667	0.796333	0.796333	0.765	0.382667	0.632333	0.507667	0.671667	0.554846	0.554846
F18-2	0.147113		F18-1	0.2	0.1	0.1	0.7	0.7	0.9	1	0.8	0.6	0.5	0.6	0.6	0.7	0.576923	0.576923		0.240985
F18-3	0.0718711	甲基化比例	F18-2	0.1	0.1	0.3	0.7	0.8	0.8	0.9	1	0.6	0.1	0.6	0.3	0.6	0.530769	0.530769		0.164772
F18-4	0.240985		F18-3	0.194	0.129	0.194	0.645	0.645	0.774	0.935	0.871	0.613	0.387	0.548	0.419	0.548	0.530923	0.530923	0.546205	0.143536
F18-5	0.164772		Average	0.164667	0.109667	0.198	0.681667	0.715	0.824667	0.945	0.890333	0.604333	0.329	0.582667	0.439667	0.616	0.546205	0.546205
F18-6	0.143536
	相关性
		列1	CG1	CG2	CG3	CG4	CG5	CG6	CG7	CG8	CG9	CG10	CG11	CG12	CG13	AV
		皮尔逊相关性	0.687	-0.68	-0.475	-0.693	-0.528	0.292	-.862*	-0.515	0.652	0.273	0.436	0.303	0.143	0.004
		Sig.（双尾）	0.131	0.137	0.341	0.127	0.281	0.574	0.027	0.295	0.161	0.6	0.387	0.559	0.788	0.994
	* 在 0.05 级别（双尾），相关性显著。
