# Supplementary material for: Identification of a 5-Methylcytosine Site (mC-7) That May Inhibit CXCL11 Expression and Regulate E. coli F18 Susceptibility in IPEC-J2 Cells
Source: Vet Sci. 2022 Oct 28;9(11):600. doi: 10.3390/vetsci9110600 (PMC9698616; doi:10.3390/vetsci9110600)
Supplement: Supplementary file 1 [file vetsci-09-00600-s001.zip › vetsci-1934507-supplementary/original source points/Overexpression/Bacteria Counting and quantification.xlsx]

## Sheet: PILIN Expression
Sample Name	Target Name	Cт		Average	Sample Name	Target Name	Cт		Average	ΔCт	ΔCт Average	ΔΔCт	表达量(R)
NC-1	PILIN	30.3391	0.228181	30.418	AB-NC-1	β-ACTIN	29.7413	0.141265	29.6414	0.776576	1.01835	-0.241777	1.18245
NC-1	PILIN	30.6751			AB-NC-1	β-ACTIN	29.5415
NC-1	PILIN	30.2397
NC-2	PILIN	29.8668	0.202765	30.1006	AB-NC-2	β-ACTIN	29.1497	0.116789	29.2323	0.868308		-0.150045	1.1096
NC-2	PILIN	30.2284			AB-NC-2	β-ACTIN	29.3149
NC-2	PILIN	30.2066
NC-3	PILIN	30.5747	0.42602	30.281	AB-NC-3	β-ACTIN	28.9692	0.139101	28.8709	1.41018		0.391823	0.762166
NC-3	PILIN	29.7924			AB-NC-3	β-ACTIN	28.7725
NC-3	PILIN	30.4759
OE-1	PILIN	29.6484	0.332797	30.0289	AB-OE-1	β-ACTIN	27.9582	0.368405	28.2187	1.81016	2.03526	0.791811	0.577619
OE-1	PILIN	30.2657			AB-OE-1	β-ACTIN	28.4792
OE-1	PILIN	30.1725
OE-2	PILIN	30.8856	0.221288	30.731	AB-OE-2	β-ACTIN	28.6245	0.202316	28.7675	1.96344		0.945084	0.519399
OE-2	PILIN	30.8298			AB-OE-2	β-ACTIN	28.9106
OE-2	PILIN	30.4775
OE-3	PILIN	30.9233	0.396486	31.3406	AB-OE-3	β-ACTIN	28.8909	0.16616	29.0084	2.33217		1.31382	0.402255
OE-3	PILIN	31.3861			AB-OE-3	β-ACTIN	29.1259
OE-3	PILIN	31.7123

## Sheet: Bacterial colony
F18	NC-OE	CXCL11-OE
1	265	194
2	260	209
3	340	299
4	341	300
5	342	301
6	366	282
7	397	306
8	402	322
9	440	340
Average	350.333	283.667
