# Supplementary material for: Identification of a 5-Methylcytosine Site (mC-7) That May Inhibit CXCL11 Expression and Regulate E. coli F18 Susceptibility in IPEC-J2 Cells
Source: Vet Sci. 2022 Oct 28;9(11):600. doi: 10.3390/vetsci9110600 (PMC9698616; doi:10.3390/vetsci9110600)
Supplement: Supplementary file 1 [file vetsci-09-00600-s001.zip › vetsci-1934507-supplementary/original source points/Overexpression/CXCL11 overexpression.xlsx]

## Sheet: CXCL11 Overexpression
Sample Name	GAPDH	点样标准差	GAPDH平均数	Sample Name	CXCL11	点样标准差	CXCL11平均数	Sample Name	ΔCт	ΔCт平均值	ΔΔCт	表达量(R)	表达量平均值	过表达效率
OE-1	13.1878	0.0245059	13.1704	OE-1	9.45929	0.258415	9.7314	CXCL11-1	-3.43903		-10.8951	1904.37	1474.7	1431.51
OE-1	13.1531			OE-1	9.76142			CXCL11-1
				OE-1	9.9735			CXCL11-1
OE-2	13.451	0.00863707	13.4571	OE-2	10.1902	0.0482806	10.2072	CXCL11-2	-3.24994		-10.706	1670.44
OE-2	13.4632			OE-2	10.1697			CXCL11-2
				OE-2	10.2616			CXCL11-2
OE-3	13.7624	0.19297	13.626	OE-3	10.1335	0.365193	11.3519	CXCL11-3	-2.27405		-9.73013	849.298
OE-3	13.4895			OE-3	12.2193			CXCL11-3
				OE-3	11.7029			CXCL11-3		-2.98767
NC-1	13.0397	0.0858454	13.1004	NC-1	20.817	0.0909797	20.7998	NC-1	7.69939		0.24332	0.844799	1.03017
NC-1	13.1611			NC-1	20.881			NC-1
				NC-1	20.7015			NC-1
NC-2	13.3103	0.0544369	13.2718	NC-2	20.8787	0.174886	20.9706	NC-2	7.69873		0.242654	0.845189
NC-2	13.2334			NC-2	21.1722			NC-2
				NC-2	20.8608			NC-2
NC-3	13.3374	0.0481573	13.3714	NC-3	20.2579	0.0807181	20.3415	NC-3	6.9701	7.45607	-0.485975	1.40053
NC-3	13.4055			NC-3	20.419			NC-3
				NC-3	20.3477			NC-3
