# Supplementary material for: Identification of a 5-Methylcytosine Site (mC-7) That May Inhibit CXCL11 Expression and Regulate E. coli F18 Susceptibility in IPEC-J2 Cells
Source: Vet Sci. 2022 Oct 28;9(11):600. doi: 10.3390/vetsci9110600 (PMC9698616; doi:10.3390/vetsci9110600)
Supplement: Supplementary file 1 [file vetsci-09-00600-s001.zip › vetsci-1934507-supplementary/original source points/Transcription factor (TF)/TF.xlsx]

## Sheet: Expression of OSR1 Gene
Sample Name	OSR1	标准差	平均值	GAPDH	标准差	平均值	ΔCт	ΔCт平均值	ΔΔCт	表达量(R)
F18-1	30.2615	0.268203	30.5493	17.9359	0.0992958	17.8657	12.6836		0.856893	0.55214
F18-1	30.7923			17.7955
F18-1	30.5942
F18-2	30.9253	0.580636	30.2943	17.5249	0.178863	17.3985	12.8959		1.06917	0.476593
F18-2	30.1751			17.272
F18-2	29.7826
F18-3	30.9748	0.187881	30.7663	17.9395	0.157401	18.0508	12.7155		0.888827	0.540053
F18-3	30.7141			18.1621
F18-3	30.6101
Control-1	29.3598	0.0214403	29.3668	17.6942	0.165897	17.8115	11.5553	11.8267	-0.271375	1.20696
Control-1	29.3498			17.9288
Control-1	29.3909
Control-2	30.9069	0.18279	31.0283	18.8862	0.0442333	18.9175	12.1109		0.284154	0.821223
Control-2	31.2386			18.9487
Control-2	30.9395
Control-3	31.124	0.311483	31.1931	19.3849	0.00819604	19.3791	11.8139		-0.0127784	1.0089
Control-3	31.5333			19.3733
Control-3	30.9219
